# Supplementary material for: Estimating the Climate Niche of Sclerotinia sclerotiorum Using Maximum Entropy Modeling
Source: J Fungi (Basel). 2023 Aug 31;9(9):892. doi: 10.3390/jof9090892 (PMC10532795; doi:10.3390/jof9090892)
Supplement: Supplementary file 1 [file jof-09-00892-s001.zip]

Archive with 6 entries (6 files):
- Figure S1 Maxent Random Model_ Predicted Accuracy, Sensitivity and Specificity 962023.pdf
- Figure S2 Maxent Jackknife Analysis of Environmental Variables 962023.pdf
- Table S1 Sclerotinia sclerotiorum occurrences for maxent analysis.csv
- Table S2 Sclerotinia sclerotiorum spatially thinned dataset.csv
- Table S3 Sclerotinia World Validation Set 9102022.xlsx
- Table S4 Bioclimatic Variables Cross Correlation Matrix - Copy.xlsx
