# Supplementary material for: Estimating the Climate Niche of Sclerotinia sclerotiorum Using Maximum Entropy Modeling
Source: J Fungi (Basel). 2023 Aug 31;9(9):892. doi: 10.3390/jof9090892 (PMC10532795; doi:10.3390/jof9090892)
Supplement: Supplementary file 1 [file jof-09-00892-s001.zip › Table S1 Sclerotinia sclerotiorum occurrences for maxent analysis.csv]

Species	Lat	Lon	Locality	Catalog #	Host
Sclerotinia sclerotiorum	41.240157	-77.035068	Williamsport, Penn	PH00301509	Cucumis sativa
Sclerotinia sclerotiorum	42.931734	-76.566053	Auburn, NY	CUP-047533	Cucurbita maxima
Sclerotinia sclerotiorum	43.098674	-77.441938	Fairport, NY	CUP-038711	Daucus carotae
Sclerotinia sclerotiorum	42.550072	-76.266087	McLean, NY	CUP-027395	Eupatorium purpureum
Sclerotinia sclerotiorum	41.852598	-72.643702	Windsor,Conn.	CUP-031645	Nicotiana tabacum
Sclerotinia sclerotiorum	42.089796	-76.807734	Elmira,NY	CUP-020396	Cucurbita pepo
Sclerotinia sclerotiorum	46.732317	-117.191315	Pullman, Washington	CUP-H-01808	Bean seaweed from market
Sclerotinia sclerotiorum	39.034832	-76.907474	Beltsville, MD	CUP-027288	Betula nigra
Sclerotinia sclerotiorum	42.439828	-76.495255	Ithaca, NY	CUP-H-01684	Culture Grown
Sclerotinia sclerotiorum	39.5739	-106.6157	Eagle Co, Colorado	DBG-F-002024	Larkspur
Sclerotinia sclerotiorum	39.679155	-105.473608	Clear Creek Co, Colorado	DBG-F-006494	Soil, debris, weeds
Sclerotinia sclerotiorum	39.875085	-105.760498	Grand Co, Colorado	DBG-F-021177	mossy, swamp soil
Sclerotinia sclerotiorum	42.381119	-71.122398	Middlesex Co, Massachusetts	HU-00445180	?
Sclerotinia sclerotiorum	43.073052	-89.40123	Dane County, Wisconsin	HU-00445185	?
Sclerotinia sclerotiorum	41.237576	-77.031635	Lycoming Co, Pennsylvania	NY03423066	Cucumis sativa
Sclerotinia sclerotiorum	29.66636	-82.32993	Gainesville, Florida	UF-FLAS-F-14928	?
Sclerotinia sclerotiorum	35.7721	-78.63861	Wake Co, North Carolina	ILL00094045	Brassica oleracea
Sclerotinia sclerotiorum	40.11056	-88.20772	Champaign Co, Illinois	ILL00094046	Sorghum
Sclerotinia sclerotiorum	38.01644	-89.618709	Randolph, Illinois	ILLS00170552	Paeonia officionalis
Sclerotinia sclerotiorum	38.52005	-89.983994	Belleville, Illinois	ILLS00170554	Paeonia officionalis
Sclerotinia sclerotiorum	37.570328	-89.317588	Anna, Illinois	ILLS00170555	Paeonia officionalis
Sclerotinia sclerotiorum	38.264286	-87.997077	Grayville, Illinois	ILLS00170546	Centaurea cyanus
Sclerotinia sclerotiorum	38.41088	-87.761417	Mount Carmel, Illinois	ILLS00170547	Centaurea cyanus
Sclerotinia sclerotiorum	28.800548	-81.27312	Sanford, Florida	CUP-018541	Calendula officinalis
Sclerotinia sclerotiorum	39.009344	-120.770764	California	CUP-033919	Linum usitatissimum
Sclerotinia sclerotiorum	43.237843	-77.061362	Sodus, New York	CUP-018535	Phaseolus lunatus
Sclerotinia sclerotiorum	42.277971	-74.914597	Delaware, New York	CUP-038886	Cucurbita maxima
Sclerotinia sclerotiorum	42.787288	-76.050534	Labrador Lake, New York	CUP-015622	Ranunculus septentrionalis
Sclerotinia sclerotiorum	42.811926	-75.831268	Shedds, New York	CUP-029204	Althaea rosea
Sclerotinia sclerotiorum	42.438054	-76.495255	Ithaca, NY	CUP-029178	Phaseolus vulgaris
Sclerotinia sclerotiorum	42.451228	-76.472316	Ithaca, NY	CUP-029218	Platycodon
Sclerotinia sclerotiorum	41.445927	-74.422934	Orange, NY	CUP-050392	Apium graveolens
Sclerotinia sclerotiorum	42.855341	-77.675277	Livingston, NY	CUP-017793	Brassica pekinensis
Sclerotinia sclerotiorum	42.448038	-76.471373	Ithaca, NY	CUP-058239	Lettuce
Sclerotinia sclerotiorum	42.440628	-76.496607	Ithaca, NY	CUP-038705	Daucus carotae
Sclerotinia sclerotiorum	33.88028	-111.746948	Arizona	CUP-059803	Lactuca sativa
Sclerotinia sclerotiorum	42.455754	-76.482959	Ithaca, NY	CUP-015506	Helianthus annuus
Sclerotinia sclerotiorum	34.070711	-118.445238	Los Angeles, California	CUP-029079	Soil in wooded canyon
Sclerotinia sclerotiorum	-11.837681	-53.683112	Brazil	f66920
Sclerotinia sclerotiorum	-11.837681	-53.683112	Brazil	f66921
Sclerotinia sclerotiorum	-31.95	115.87	Balcatta, Western Australia	PERTH821039
Sclerotinia sclerotiorum	-33.65	115.33	Busselton, Western Australia	PERTH787744
Sclerotinia sclerotiorum	-33.61667	115.86667	Brookhampton, Western Aus	PERTH 780898
Sclerotinia sclerotiorum	59.77008	9.91111	Hokksund, Buskerud, Norway	CLEMS-F0000503
Sclerotinia sclerotiorum	32.28362	-64.78084	Paget East,Bermuda, UK	CUP-035385
Sclerotinia sclerotiorum	52.86667	-104.6	Melfort, Canada	CUP-059804	Brassica napis
Sclerotinia sclerotiorum	52.13333	-106.66667	Saskatchewan, Canada	CUP-059805	Rheum
Sclerotinia sclerotiorum	-31.665657	-60.824884	Angel Gallarde, Santa Fe, Argentina	CUP-029691	Brassica oleracea var. bullata subvar. oabanda
Sclerotinia sclerotiorum	32.30444	-64.75167	Bermuda, St. Davids Island	CUP-034601	Leonurus sibiricus
Sclerotinia sclerotiorum	46.30191	-98.94816	North Dakota, US	CUP-017454	Lactuca scariosa
Sclerotinia sclerotiorum	-45.88333	170.51667	New Zealand	CUP-028905
Sclerotinia sclerotiorum	52.609013	12.346825	Rathenow, Germany	CUP-058203	Poa pratensis
Sclerotinia sclerotiorum	-34.19265	142.15715	Australia, Victoria	CUP-058297	Lactuca sativa
Sclerotinia sclerotiorum	24.78441	110.47514	Kwangsi, Yangso, China	CUP-CH-001572	Brassica campestris
Sclerotinia sclerotiorum	53.63035	-2.53073	England, UK	BMS949084
Sclerotinia sclerotiorum	54.51541	-5.91615	Northern Ireland, UK	BMS642849
Sclerotinia sclerotiorum	57.31334	-2.74869	Scotland, UK	BMS1150266
Sclerotinia sclerotiorum	51.98257	-4.69533	Wales, UK	BMS2412
Sclerotinia sclerotiorum	15.18167	106.22917	Lao Peoples Democratic Republic	ICMP20455
Sclerotinia sclerotiorum	46.75479	17.22341	Hungary	ICMP14532
Sclerotinia sclerotiorum	55.7849	37.7926	Izmaylovsky Park,Moscow, Russia	MUOB204604
Sclerotinia sclerotiorum	56	12	Sweden, Sk'Çne, Kropp, Sk'Çne l'_n, Sk'Çne, H'_lsingborgs kommun, Kropp	S:S-Fungi F243210
Sclerotinia sclerotiorum	56.27	10.81	Denmark, EJ: Djursland, Rugård Sønderskov	C:F #62662
Sclerotinia sclerotiorum	47.25	9.91667	Austria, Vorarlberg: Feldkirch	USDABPI574252
Sclerotinia sclerotiorum	28.80055	-81.27312	Sanford,Florida	USDABPI653164	Sonchus sp.
Sclerotinia sclerotiorum	32.061667	118.777778	Nanking, China	USDABPI573841	Lactuca sativa
Sclerotinia sclerotiorum	56.99253	24.24152	USSR, Latvia, Vidzeme Prov., Riga	USDABPI574299	Helianthus tuberosus
