# Supplementary material for: Estimating the Climate Niche of Sclerotinia sclerotiorum Using Maximum Entropy Modeling
Source: J Fungi (Basel). 2023 Aug 31;9(9):892. doi: 10.3390/jof9090892 (PMC10532795; doi:10.3390/jof9090892)
Supplement: Supplementary file 1 [file jof-09-00892-s001.zip › Table S2 Sclerotinia sclerotiorum spatially thinned dataset.csv]

name	longitude	latitude	year	institutionCode	catalogNumber	basisOfRecord	country	stateProvince	locality	elevation	occID	Suitability Area			Rating	# of occurrences
Sclerotinia_sclerotiorum	-77.035068	41.240157	NA	NA	NA	NA	NA	NA	NA	NA	1	Very High
Sclerotinia_sclerotiorum	-76.266087	42.550072	NA	NA	NA	NA	NA	NA	NA	NA	4	Very High			Low	3
Sclerotinia_sclerotiorum	-72.643702	41.852598	NA	NA	NA	NA	NA	NA	NA	NA	5	Very High			Moderate	9
Sclerotinia_sclerotiorum	-117.191315	46.732317	NA	NA	NA	NA	NA	NA	NA	NA	7	High			High	13
Sclerotinia_sclerotiorum	-76.907474	39.034832	NA	NA	NA	NA	NA	NA	NA	NA	8	Very High			Very High	20
Sclerotinia_sclerotiorum	-105.473608	39.679155	NA	NA	NA	NA	NA	NA	NA	NA	11	Moderate
Sclerotinia_sclerotiorum	-71.122398	42.381119	NA	NA	NA	NA	NA	NA	NA	NA	13	Very High				45
Sclerotinia_sclerotiorum	-89.40123	43.073052	NA	NA	NA	NA	NA	NA	NA	NA	14	High
Sclerotinia_sclerotiorum	-82.32993	29.66636	NA	NA	NA	NA	NA	NA	NA	NA	16	Moderate
Sclerotinia_sclerotiorum	-78.63861	35.7721	NA	NA	NA	NA	NA	NA	NA	NA	17	Very High
Sclerotinia_sclerotiorum	-88.20772	40.11056	NA	NA	NA	NA	NA	NA	NA	NA	18	Very High
Sclerotinia_sclerotiorum	-89.983994	38.52005	NA	NA	NA	NA	NA	NA	NA	NA	20	Very High
Sclerotinia_sclerotiorum	-89.317588	37.570328	NA	NA	NA	NA	NA	NA	NA	NA	21	Very High
Sclerotinia_sclerotiorum	-87.997077	38.264286	NA	NA	NA	NA	NA	NA	NA	NA	22	Very High
Sclerotinia_sclerotiorum	-120.770764	39.009344	NA	NA	NA	NA	NA	NA	NA	NA	25	High
Sclerotinia_sclerotiorum	-77.061362	43.237843	NA	NA	NA	NA	NA	NA	NA	NA	26	Very High
Sclerotinia_sclerotiorum	-74.914597	42.277971	NA	NA	NA	NA	NA	NA	NA	NA	27	Very High
Sclerotinia_sclerotiorum	-74.422934	41.445927	NA	NA	NA	NA	NA	NA	NA	NA	32	Very High
Sclerotinia_sclerotiorum	-111.746948	33.88028	NA	NA	NA	NA	NA	NA	NA	NA	36	Moderate
Sclerotinia_sclerotiorum	-118.445238	34.070711	NA	NA	NA	NA	NA	NA	NA	NA	38	High
Sclerotinia_sclerotiorum	-53.683112	-11.837681	NA	NA	NA	NA	NA	NA	NA	NA	39	Low
Sclerotinia_sclerotiorum	115.87	-31.95	NA	NA	NA	NA	NA	NA	NA	NA	41	High
Sclerotinia_sclerotiorum	115.86667	-33.61667	NA	NA	NA	NA	NA	NA	NA	NA	43	High
Sclerotinia_sclerotiorum	9.91111	59.77008	NA	NA	NA	NA	NA	NA	NA	NA	44	High
Sclerotinia_sclerotiorum	-104.6	52.86667	NA	NA	NA	NA	NA	NA	NA	NA	46	Low
Sclerotinia_sclerotiorum	-106.66667	52.13333	NA	NA	NA	NA	NA	NA	NA	NA	47	Low
Sclerotinia_sclerotiorum	-60.824884	-31.665657	NA	NA	NA	NA	NA	NA	NA	NA	48	Moderate
Sclerotinia_sclerotiorum	-64.75167	32.30444	NA	NA	NA	NA	NA	NA	NA	NA	49	Very High
Sclerotinia_sclerotiorum	-98.94816	46.30191	NA	NA	NA	NA	NA	NA	NA	NA	50	Moderate
Sclerotinia_sclerotiorum	170.51667	-45.88333	NA	NA	NA	NA	NA	NA	NA	NA	51	Very High
Sclerotinia_sclerotiorum	12.346825	52.609013	NA	NA	NA	NA	NA	NA	NA	NA	52	Very High
Sclerotinia_sclerotiorum	142.15715	-34.19265	NA	NA	NA	NA	NA	NA	NA	NA	53	Moderate
Sclerotinia_sclerotiorum	110.47514	24.78441	NA	NA	NA	NA	NA	NA	NA	NA	54	High
Sclerotinia_sclerotiorum	-2.53073	53.63035	NA	NA	NA	NA	NA	NA	NA	NA	55	Very High
Sclerotinia_sclerotiorum	-5.91615	54.51541	NA	NA	NA	NA	NA	NA	NA	NA	56	Very High
Sclerotinia_sclerotiorum	-2.74869	57.31334	NA	NA	NA	NA	NA	NA	NA	NA	57	Very High
Sclerotinia_sclerotiorum	-4.69533	51.98257	NA	NA	NA	NA	NA	NA	NA	NA	58	Very High
Sclerotinia_sclerotiorum	106.22917	15.18167	NA	NA	NA	NA	NA	NA	NA	NA	59	Moderate
Sclerotinia_sclerotiorum	17.22341	46.75479	NA	NA	NA	NA	NA	NA	NA	NA	60	High
Sclerotinia_sclerotiorum	37.7926	55.7849	NA	NA	NA	NA	NA	NA	NA	NA	61	Moderate
Sclerotinia_sclerotiorum	12	56	NA	NA	NA	NA	NA	NA	NA	NA	62	High
Sclerotinia_sclerotiorum	9.91667	47.25	NA	NA	NA	NA	NA	NA	NA	NA	64	High
Sclerotinia_sclerotiorum	-81.27312	28.80055	NA	NA	NA	NA	NA	NA	NA	NA	65	Moderate
Sclerotinia_sclerotiorum	118.777778	32.061667	NA	NA	NA	NA	NA	NA	NA	NA	66	High
Sclerotinia_sclerotiorum	24.24152	56.99253	NA	NA	NA	NA	NA	NA	NA	NA	67	High
