# Supplementary material for: Estimating the Climate Niche of Sclerotinia sclerotiorum Using Maximum Entropy Modeling
Source: J Fungi (Basel). 2023 Aug 31;9(9):892. doi: 10.3390/jof9090892 (PMC10532795; doi:10.3390/jof9090892)
Supplement: Supplementary file 1 [file jof-09-00892-s001.zip › Table S3 Sclerotinia World Validation Set 9102022.xlsx]

## Sheet: World Validation Dataset
Country		Lat	Lon	Suitability Area		Suitability Area Rating		Number of Occurrences
Argentina
2862614	CUP	-31.6657	-60.8249	2		Low=1	Low	12
						Moderate=2	Moderate	14
						High=3	High	34
Australia						Very High=4	Very High	25
2914019	CUP	-36.9615	142.154	2
5315204	PERTH	-33.6167	115.867	3			Total	85
5315414	PERTH	-33.65	115.33	2
5317598	PERTH	-31.95	115.87	3
China
879318	CUP	24.7844	110.475	3
Denmark
7430838	C	55.01	9.39	3
7430888	C	56.26	10.81	3
7440995	C	55.78	12.48	3
7453462	C	56.15	10.18	3
7467135	C	56.13	10.19	3
7467136	C	56.08	10.19	3
7467139	C	57.34	10.48	3
Estonia
10539814	TAAM	58.3857	26.7212	2
10555928	TAAM	58.25	26.6	2
10563888	TAAM	58.8881	26.0392	2
10570523	TAAM	58.2206	26.5494	2
10575921	TAAM	58.1067	26.9267	2
10576829	TAAM	58.0211	26.0714	3
10589588	TAAM	58.4139	26.5622	2
10603748	TAAM	58.1181	27.0361	2
10629703	TAAM	58.2333	26.475	2
India
Borat et al.	Rangia,Kamrup,Rural,Assam	26.4373	91.6201	1
	Kharupetiya,Darrang,Assam	26.4417	92.0427	1
	Ramgaon,Darrang,Assam	26.5006	91.8936	1
	Mangaldai,Darrang,Assam	26.5108	92.1377	1
	Kharupetiya,Darrang,Assam	26.5096	92.1352	1
	Kahikuchi,Kamrup,Rural,Assam	25.7475	92.1822	1
	Vengthar,Kolasib,Mizoram	24.2213	92.7144	1
	Chemphai,Kolasib,Mizoram	24.343	92.7494	1
	Domukhyia,Dimapur,Nagaland	25.9062	93.7275	1
	Jharnapani,Dimapur,Nagaland	25.7558	93.8438	2
	Jharnapani,Dimapur,Nagaland	25.7573	93.833	2
New Zealand
1679038	BPI	-43.5333	172.667	3
2901719	CUP	-45.8833	170.517	3
4051407	PDD	-46.1164	168.934	4
4051435	PDD	-46.0994	168.944	4
4052233	PDD	-45.837	170.338	3
4054019	PDD	-44.6539	169.281	3
4054156	PDD	-44.4018	171.26	3
4070802	PDD	-40.6489	175.269	4
4072189	PDD	-40.3479	175.53	4
4072736	PDD	-40.0442	175.213	4
4072897	PDD	-39.9313	175.048	4
4073295	PDD	-39.6025	174.276	3
4073856	PDD	-39.357	174.434	3
4080849	PDD	-37.8385	176.161	3
4081074	PDD	-37.7808	175.273	4
4081413	PDD	-37.7735	175.312	4
4081533	PDD	-37.6959	176.067	3
4088861	PDD	-36.9172	174.616	4
4089275	PDD	-36.914	174.776	4
4089568	PDD	-36.905	174.772	4
4091259	PDD	-36.8889	174.765	4
4098003	PDD	-35.9437	173.87	3
Norway
9886685	O	59.9069	10.4634	3
9886687	O	60.4402	11.5097	3
9886690	O	60.3932	5.3245	2
9886691	O	59.6539	5.9689	2
9886693	O	60.3853	10.4472	2
9887090	O	60.3932	5.3245	2
9887091	O	69.5433	20.2436	2
9887094	O	61.4354	5.9874	2
9887096	O	59.7439	10.2045	3
9913451	O	68.3919	15.3955	2
Sweden
5675805	S	59	17	3
5765502	S	59	18	3
6009093	S	58	15	3
6009166	S	59	17	3
6009245	S	60	15	3
Canada
2902408	CUP	52.8667	-104.6	1
2910167	CUP	52.1333	-106.667	1
3760459	WIS	52.8434	-102.36	1
South Africa
1275249415	GBIF	-25.4333	31.9333	1
1275249391		-25.8628	26.8975	1
1275247850		-26.1	28.25	1
1275246661		-29.2081	29.9944	1
1275245863		-25.4744	30.9703	1
1275245144		-25.7447	28.1878	1
South Korea	GBIF
2286509313		37.28	127.49	3
2286506510		37.64	127.17	3
2286501559		37.44	127.31	3
Japan	GBIF
1829575925		35.7875	139.903	3
1829080391		37	138	3
Taiwan	GBIF
2286510346		23.97	121.56	3
