# Supplementary material for: Estimating the Climate Niche of Sclerotinia sclerotiorum Using Maximum Entropy Modeling
Source: J Fungi (Basel). 2023 Aug 31;9(9):892. doi: 10.3390/jof9090892 (PMC10532795; doi:10.3390/jof9090892)
Supplement: Supplementary file 1 [file jof-09-00892-s001.zip › Table S4 Bioclimatic Variables Cross Correlation Matrix - Copy.xlsx]

## Sheet: Sheet1
	S. sclerotiorum bioclimatic variables cross-correlation matrix table.
	Biovar Layers	Bio 1	Bio 2	Bio 3	Bio 4	Bio 5	Bio 6	Bio 7	Bio 8	Bio 9	Bio 10	Bio 11	Bio 12	Bio 13	Bio 14	Bio 15	Bio 16	Bio 17	Bio 18	Bio 19
	Bio 1	1
	Bio 2	0.53917	1
	Bio 3	0.9765	0.45956	1
	Bio 4	0.98028	0.58914	0.91562	1
	Bio 5	0.5409	0.91252	0.46001	0.59247	1
	Bio 6	0.31342	0.74639	0.27792	0.33232	0.47562	1
	Bio 7	-0.39008	-0.32646	-0.42992	-0.33365	-0.10623	-0.47148	1
	Bio 8	0.56179	0.93696	0.48275	0.61061	0.99291	0.51207	-0.15804	1
	Bio 9	0.33021	0.7802	0.28835	0.35377	0.51032	0.99273	-0.48469	0.54683	1
	Bio 10	0.51702	0.83527	0.48242	0.52076	0.78383	0.62091	-0.30225	0.80577	0.64083	1
	Bio 11	0.31508	0.76117	0.24452	0.36984	0.61776	0.67613	-0.29749	0.64113	0.7058	0.41907	1
	Bio 12	0.58803	0.02115	0.61156	0.53859	0.1038	-0.10336	0.0481	0.10478	-0.10695	0.10013	-0.08728	1
	Bio 13	0.70079	0.63748	0.56361	0.79902	0.63316	0.34882	-0.05095	0.64206	0.37697	0.47643	0.4761	0.4406	1
	Bio 14	-0.4207	-0.55544	-0.34911	-0.69615	-0.56039	-0.2819	0.02174	-0.56243	-0.31397	-0.355	-0.4282	-0.16056	-0.85276	1
	Bio 15	0.96742	0.43093	0.99728	0.90135	0.43682	0.2529	-0.41088	0.459	0.26181	0.45676	0.22223	0.65585	0.55174	-0.32038	1
	Bio 16	0.97366	0.60655	0.90493	0.9979	0.60077	0.35543	-0.35078	0.61963	0.37792	0.52658	0.39461	0.49159	0.79979	-0.71034	0.88775	1
	Bio 17	-0.36459	-0.53514	-0.16285	-0.53538	-0.51211	-0.3129	0.01952	-0.51299	-0.34541	-0.31635	-0.45239	0.11615	-0.73519	0.95721	-0.12092	-0.56429	1
	Bio 18	0.94526	0.47197	0.97616	0.87553	0.46896	0.290911	-0.46678	0.49313	0.30201	0.5293	0.23056	0.55819	0.52764	-0.30021	0.97032	0.86528	-0.12569	1
	Bio 19	0.91769	0.52487	0.8386	0.95551	0.52674	0.28642	-0.28853	0.54117	0.30938	0.40259	0.37131	0.52579	0.78296	-0.72924	0.82695	0.95544	-0.57723	0.75557	1
